# Supplementary material for: The Effect of Mycotoxins and Silymarin on Liver Lipidome of Mice with Non-Alcoholic Fatty Liver Disease
Source: Biomolecules. 2021 Nov 19;11(11):1723. doi: 10.3390/biom11111723 (PMC8615755; doi:10.3390/biom11111723)
Supplement: Supplementary file 1 [file biomolecules-11-01723-s001.zip]

Archive with 1 entries (1 files):
- biomolecules-1417725-supplementary.pdf
